# Supplementary material for: Extracellular DNA released by glycine-auxotrophic Staphylococcus epidermidis small colony variant facilitates catheter-related infections
Source: Commun Biol. 2021 Jul 22;4:904. doi: 10.1038/s42003-021-02423-4 (PMC8298460; doi:10.1038/s42003-021-02423-4)
Supplement: Supplementary file 2 — Supplementary Data 1 [file 42003_2021_2423_MOESM2_ESM.xlsx]

## Sheet: TableS2
Supplementary data 1. Details of Indels and nonsynonymous SNVs specifically found in S. epidermidis SCV genome
Locus tag/Gene name	Product	Amino acid change
rpe	Ribulose-phosphate 3-epimerase	His59Leu
gapA2	Glyceraldehyde-3-phosphate dehydrogenase 2	Ala21Glu, Gly212Ser
mqo4	Probable malate:quinone oxidoreductase 4	Ser18Gly
odhA	2-oxoglutarate dehydrogenase E1 component	Asp494Asn
roca	1-pyrroline-5-carboxylate dehydrogenase	Asp428Asn
trpC	Indole-3-glycerol phosphate synthase	Val236Ile
trpB	Tryptophan synthase beta chain	Thr109Ile
ecpA	Cysteine protease	Thr218Pro
sspC	Staphostatin A	Glu46Asp
asnS	Asparagine--tRNA ligase	Ser234Ile
SERP1226	Type III leader peptidase family protein	Ile191Val
lyra	Lysostaphin resistance protein A	Tyr104Cys
SERP1417	Aminopeptidase family protein	Ser198Gly
accC	Biotin carboxylase	Glu11Ala
geh-2	Lipase	Val30Ile, His59Gln
SERP2035	Carboxylic ester hydrolase	Ile34Leu
cls2	Cardiolipin synthase 1	Asp187Asn
bioW	6-carboxyhexanoate--CoA ligase	Ala213Glu
bioA	Adenosylmethionine-8-amino-7-oxononanoate aminotransferase	Ala26Thr, Lys249Thr
bioD	ATP-dependent dethiobiotin synthetase	Met93Val, Lys101Glu, Leu148Ile, Ile193Thr
SERP2394	8-amino-7-oxononanoate synthase	Gly14Val, Phe19Leu, Val51Leu, Glu88Ala, Met89Ile, Cys90Ser, Asn91Asp, Tyr92His, Leu93Phe, Leu235Val, Ala286Val, Pro300Ser, Asn301Asp
SERP1287	Alanine-glyoxylate aminotransferase family protein	Arg215fs
mnhB1	Na(+)/H(+) antiporter subunit B1	Leu105Ser
ecfA2	Energy-coupling factor transporter ATP-binding protein	Val64Ile
SERP1408	Teichoic acid transport system permease protein	Ala247Gly
SERP2038	ABC transporter, ATP-binding protein	Gly122Val
SERP2320	Choline/carnitine/betaine transporter	Ser79Leu
SERP0325	Flavohemoprotein, putative	Pro340Ser
SERP1125	GTP cyclohydrolase 1 type 2 homolog	Gly178Asp
SERP1736	Acetyltransferase, GNAT family	Tyr79*
SERP2411	Oxidoreductase, short chain dehydrogenase/reductase family	Ser60Leu, Ser74Pro, Glu113Lys, Ile144Met
SERP0761	LysM domain protein	Thr113Ser
thyA2	Thymidine synthetase	Gln75Leu
mfd	Transcription-repair-coupling factor	Phe539Leu
cshB	DEAD-box ATP-dependent RNA helicase	Arg291Gly
SERP1180	Putative pre-16S rRNA nuclease	Ala78Val
SERP1639	Site-specific recombinase, phage integrase family	Arg244Cys
SERP1435	Uncharacterized RNA methyltransferase	Arg257fs
SERP0207	SdrG protein, Cell wall surface anchor family protein	Thr849Ala
SERP2264	Cell wall surface anchor family protein	Thr4Ile
aap	Accumulation-associated protein	Ser99Gly, Pro136Ala, Thr159Ala, Thr1843Pro, Thr2190Ile, Thr2191fs, Lys2192*, Asn2193Ile, Pro2194Leu, Thr2196fs, Lys2235Thr, Pro2269Ser, Ala2273Val, Thr2289Lys
SERP2405	Uncharacterized sensor-like histidine kinase	Met196Ile, Arg308fs, Gln377Glu, Pro398Thr, Asp400Gly, Gly424Asp, Arg459His, Ile484Met, His500Gln
SERP2406	The two-component regulatory system	Ile5Val
SERP0954	Integral component of membrane	Arg90Gly
SERP1402	Integral component of membrane	Gln114Glu
SERP1608	Conserved domain protein	Met1fs,
SERP1647	Integral component of membrane	Gly139Asp
SERP2415	Integral component of membrane	Glu3Lys, Ser9Phe, Pro12Ala, Ala14Gly, Lys31fs
SERP2418	Integral component of membrane	Val6Ile, Ile12Val, Lys54fs, Lys85Glu, Asp87Glu, Pro94Ser, Asn96Asp, Tyr98Phe, Ser122Thr, His136Arg
SERP2419	Integral component of membrane	Ala43Thr, Arg52Gln, Gly56Ser
SERP2421	Integral component of membrane	Met39Ile
SERP0879	Uncharacterized protein	Arg314Gln
SERP1604	Uncharacterized protein	Arg31Ile
SERP1632	Uncharacterized protein	Tyr71His
SERP1638	Uncharacterized protein	Ser9Asn
SERP1641	Uncharacterized protein	Cys100Gly, Lys497Asn
SERP2389	Uncharacterized protein	Asn25Lys, Tyr33Asn, Pro38Ser
SERP2403	Conserved domain protein	Cys44Tyr
SERP2410	Uncharacterized protein	Gly4Trp
SERP2420	Uncharacterized protein	Ser8Asn, Asn10Asp, Ser15Gly, Pro28Gln, Lys54Glu, Gly78Glu
SERP2422	Uncharacterized lipoprotein	Lys6Arg, Val7Ile, Phe61Tyr, Gly69Glu, Thr90Ile, Ala105Thr, Phe109Tyr, Leu110Phe, Asp112Asn, Lys115Thr, Asn118Ser, Ser119Asn, Ile123Lys, Glu124Asp, Asn125Asp, Lys128Arg, Asn210Lys
SERP2444	Uncharacterized protein.	Glu23Gln, Tyr26His, Asn29His, Ter31Argext*?
SERP2445	Uncharacterized lipoprotein	Ser145Pro, Gly163Ala, Lys169Asn, Asn170Asp, Asp173Asn, Gly174Val, Ser192Asn
SERP2447	Uncharacterized lipoprotein	His2Arg, Lys6Arg, Asp22Asn, Thr26Ala, Met35Thr, Asn37Ser, Val38Met, Thr82Ile, Lys84Arg
