# Supplementary material for: Extracellular DNA released by glycine-auxotrophic Staphylococcus epidermidis small colony variant facilitates catheter-related infections
Source: Commun Biol. 2021 Jul 22;4:904. doi: 10.1038/s42003-021-02423-4 (PMC8298460; doi:10.1038/s42003-021-02423-4)
Supplement: Supplementary file 3 — Supplementary Data 2 [file 42003_2021_2423_MOESM3_ESM.xlsx]

## Sheet: Figure1a
	Item	Proportion,%
Staphylococci	S.epidermidis	25
	S. haemolyticus	8.59
	S.aureus	3.91
	Other Staphylococci	1.56
Multi-infection	S.epidermidis and other species	10.94
	Other co-infection patterns	10.94
Gram-negative bacilli	K. pneumoniae	8.59
	A. baumannii	5.47
	Other Gram-negative bacilli	3.91
Other Gram-postive bacteria	Corynebacteria	4.69
	Enterococci	3.91
	Bacillus	2.34
	Fungi	6.25

## Sheet: Figure2a
	NC			SCV			Rev
OD570	0.18	0.16	0.12	1.38	1.28	1.49	0.11	0.16	0.13

## Sheet: Figure2b
	NC			SCV			Rev
Invasion rate, %	0.39	1.76	1.07	2.93	4.57	3.31	1.26	1.55	0.9

## Sheet: Figure2c
	NC	SCV	Rev
Attached cells, %	1.9	9.8	3.2
	2.7	6.4	3
	1.9	9.7	2.2

## Sheet: Figure4a
Time(hours)	NC(-glycine)	SCV(-glycine)	SCV(+glycine)	NC(+glycine)
0	0.046	0.028	0.029	0.044
1	0.063	0.04	0.047	0.055
2	0.147	0.089	0.083	0.124
3	0.38	0.185	0.205	0.323
4	0.77	0.352	0.383	0.684
6	1.74	1.08	1.16	1.92
7	2.87	1.19	2.26	2.6
9	3.71	2.48	3.14	4.33
11	4.3	2.86	4.16	4.39
12	4.54	2.83	4.39	4.57

## Sheet: Figure5b
	NC	SCV
Biomass (μm3/μm2)	4.88	6.93
	3.29	10.85
	4.36	10.46
	NC	SCV
Average thickness (μm)	3.03	8.65
	2.03	16.18
	2.77	15.34
	NC	SCV
LIVE/DEAD cell ratio	4.9	0.19
	4.5	0.15
	2.55	0.12

## Sheet: Figure5d
	NC	SCV
PIA-fluorescence intensity	33.79	40.65
	31.99	32.96
	29.03	25.94

## Sheet: Figure5e
	NC	SCV	NC	SCV	NC	SCV
	DNaseI treatment	DNaseI treatment	ProteaseK treatment	ProteaseK treatment	No treatment	No treatment
biofilm reduction, %	48.23	20.48	61.49	46.42	103.02	112.02
	53.15	16.61	76.11	70	94.95	79.74
	77.1	19.73	64.53	58.23	102.03	108.24

## Sheet: Figure6a
Time(hours)	NC(TSB)			NC(TSBg)			SCV(TSB)			SCV(TSBg)
0	100	100	100	100	100	100	100	100	100	100	100	100
1	87.01	89.07	91.96	98.63	99.47	94.63	65.93	67.69	61.62	48.16	41.51	38.72
2	80.52	82.65	75.07	82.13	94.85	87.44	51.37	54.79	47.75	36.27	25.29	34.4
3	57.8	65.34	58.36	89.17	82.68	84.63	34.48	27.46	29.27	17.65	19.47	15.55
4	42.14	51.87	50.26	75.49	67.7	72.07	26.4	24.58	17.41	9.9	13.71	8.39
5	37.35	33.49	25.14	62.44	52.23	60.73	18.75	17.57	13.37	6.76	9.38	6.18

## Sheet: Figure6b
Time(hours)	NC		SCV
0	0.0262474	0.0269665	0.0384722	0.0334384
2	0.161799	0.330789	0.373935	0.294722
4	0.390342	0.485397	0.614836	0.696858
6	0.34928	0.292779	0.78588	0.616377
8	0.147417	0.266069	0.909669	0.388317
10	0.341575	0.448767	0.873714	0.53933
12	0.269665	0.351687	1.12181	0.542925
24	0.704724	0.458203	2.44496	1.51731

[truncated: 9 more sheets: Figure6c, Figure6d, Figure6e, Figure6f, Figure6g, Figure6h, Figure6i, Figure7a, Figure7b]
